# Supplementary material for: Liver-Specific Bmal1 Depletion Reverses the Beneficial Effects of Nobiletin on Liver Cholesterol Homeostasis in Mice Fed with High-Fat Diet
Source: Nutrients. 2023 May 30;15(11):2547. doi: 10.3390/nu15112547 (PMC10255191; doi:10.3390/nu15112547)
Supplement: Supplementary file 1 [file nutrients-15-02547-s001.zip]

Archive with 1 entries (1 files):
- nutrients-2403694-supplementary.pdf
